# Supplementary material for: Prognostic Value of the TAPSE/sPAP Ratio in Patients with Type 2 Respiratory Failure: Insights into Right Ventricular–Pulmonary Arterial Coupling and Clinical Outcomes
Source: Diagnostics (Basel). 2026 Jun 3;16(11):1716. doi: 10.3390/diagnostics16111716 (PMC13256892; doi:10.3390/diagnostics16111716)
Supplement: Supplementary file 1 [file diagnostics-16-01716-s001.zip]

Archive with 1 entries (1 files):
- diagnostics-4323337-supplementary.pdf
